# Supplementary material for: Mumps Epidemiology in the Autonomous Province of Vojvodina, Serbia: Long-Term Trends, Immunization Gaps, and Conditions Favoring Future Outbreaks
Source: Vaccines (Basel). 2025 Aug 6;13(8):839. doi: 10.3390/vaccines13080839 (PMC12390034; doi:10.3390/vaccines13080839)
Supplement: Supplementary file 1 [file vaccines-13-00839-s001.zip]

Archive with 1 entries (1 files):
- vaccines-3788098-supplementary.pdf
